# Supplementary material for: A model of the spatial tumour heterogeneity in colorectal adenocarcinoma tissue
Source: BMC Bioinformatics. 2016 Jun 24;17:255. doi: 10.1186/s12859-016-1126-2 (PMC4919876; doi:10.1186/s12859-016-1126-2)
Supplement: Additional file 1 — File textFeat.xsl. Texture feature profiles for phenotypes found in the real data. Phenotypes are obtained based on the Haralick texture features shown in the table. For each feature the mean is shown in the first column and the standard deviation in the second column. (XLSX 17 kb) [file 12859_2016_1126_MOESM1_ESM.xlsx]

## Sheet: Sheet1
	Phenotype	Energy		Contrast		Correlation		SOSV		IDMN		Sum average		Sum variance		Sum entropy		Entropy		Difference variance		Difference entropy		Inf1		Inf2
	1	0.172012	0.0553734	0.799905	0.381375	0.796916	0.123054	12.5425	0.74431	0.988929	0.00474598	6.46294	0.261719	28.528	1.45616	1.93472	0.240358	2.18905	0.298453	0.799905	0.381375	0.771936	0.118993	-0.469852	0.0844283	0.849791	0.0645547
	2	0.164427	0.0478684	1.01666	0.283423	0.824561	0.0707146	18.0063	0.879913	0.986473	0.00342046	7.7467	0.291152	44.744	1.45601	1.97956	0.222333	2.20056	0.269692	1.01666	0.283423	0.770665	0.0991252	-0.47799	0.0690653	0.858798	0.0501427
	3	0.154599	0.0473607	1.17725	0.32765	0.838008	0.0606128	22.0787	1.0323	0.984742	0.00389108	8.57183	0.293258	56.6357	2.11928	2.05757	0.213264	2.27107	0.256254	1.17725	0.32765	0.783935	0.0898899	-0.483907	0.0641419	0.868691	0.0487759
	4	0.15427	0.04583	1.31231	0.346118	0.843454	0.0545467	27.1321	1.11666	0.983514	0.00385242	9.56999	0.27849	72.9295	2.69548	2.04052	0.210751	2.23618	0.244355	1.31231	0.346118	0.768219	0.0854035	-0.487829	0.0580321	0.868697	0.0426217
	5	0.153397	0.0638571	1.3841	0.529336	0.846731	0.0734817	31.5536	1.82368	0.98286	0.00590259	10.3816	0.401706	87.0823	4.49865	2.05157	0.247054	2.25153	0.271453	1.3841	0.529336	0.772663	0.0768495	-0.483442	0.0819536	0.86329	0.0777494
	6	0.159231	0.0475354	1.09625	0.269606	0.833161	0.0550237	19.8046	0.822281	0.985627	0.00321359	8.11653	0.246427	49.9481	1.61725	2.01921	0.213911	2.24038	0.266425	1.09625	0.269606	0.77964	0.100849	-0.482399	0.0627475	0.865626	0.0428852
	7	0.190558	0.072251	0.652163	0.267833	0.801237	0.118074	10.8785	0.686129	0.990766	0.00346713	6.04267	0.23496	24.3571	1.01997	1.84645	0.258417	2.08324	0.316086	0.652163	0.267833	0.728227	0.108182	-0.477234	0.0811297	0.84368	0.0772265
	8	0.143231	0.0392845	1.19314	0.308269	0.847713	0.0519079	24.7319	1.01132	0.984669	0.00362706	9.10902	0.25698	64.4295	2.36115	2.103	0.202028	2.3186	0.243116	1.19314	0.308269	0.78421	0.0837066	-0.489608	0.0591275	0.876581	0.0425195
	9	0.171245	0.0551475	0.960888	0.275973	0.822117	0.0700426	16.2636	0.858994	0.987065	0.00340204	7.34558	0.266327	39.6119	1.53894	1.96068	0.239651	2.18601	0.290505	0.960888	0.275973	0.76787	0.102778	-0.479042	0.0678138	0.857446	0.0531583
	10	0.332506	0.105922	0.374962	0.18577	0.554442	0.202706	4.02567	0.475501	0.99442	0.00266105	3.79412	0.212395	8.04387	0.82649	1.25069	0.240363	1.52607	0.286583	0.374962	0.18577	0.613161	0.128085	-0.346271	0.13011	0.664732	0.142277
	11	0.220185	0.0929254	0.650374	0.291007	0.764898	0.13904	9.46139	0.691506	0.990757	0.00384089	5.64708	0.232978	20.9982	0.960201	1.7341	0.287787	1.96886	0.341775	0.650374	0.291007	0.716612	0.118684	-0.457983	0.0935618	0.816432	0.0921707
	12	0.336729	0.0730116	0.301548	0.142838	0.574219	0.156094	2.91162	0.346767	0.995459	0.002087	3.21793	0.206738	5.39974	0.699127	1.16422	0.146479	1.38349	0.213328	0.301548	0.142838	0.57116	0.125558	-0.310279	0.128232	0.60785	0.127324
	13	0.179312	0.0658666	0.852238	0.297769	0.819456	0.0890402	14.2991	0.916479	0.988316	0.00372222	6.87674	0.324795	33.9339	1.60229	1.93114	0.264414	2.15895	0.317714	0.852238	0.297769	0.757399	0.109425	-0.477968	0.0792533	0.851983	0.0662476
	14	0.50267	0.166945	0.212304	0.0978101	0.458873	0.175063	1.80517	0.39704	0.996764	0.0014669	2.54369	0.255496	3.48623	0.39038	0.855738	0.257193	1.00542	0.313487	0.212304	0.0978101	0.483335	0.132188	-0.209194	0.116462	0.433509	0.158218
	15	0.230573	0.0678634	0.517748	0.261864	0.744873	0.130526	6.91489	0.565603	0.992483	0.00351357	4.85088	0.239066	14.398	1.02431	1.61284	0.228096	1.88742	0.266035	0.517748	0.261864	0.675003	0.122017	-0.453735	0.0972527	0.806811	0.0783312
	16	0.250626	0.0977433	0.490271	0.256079	0.634596	0.205564	5.41262	0.584148	0.99281	0.0035743	4.33582	0.248766	10.8636	0.94668	1.46416	0.247402	1.77215	0.275181	0.490271	0.256079	0.671244	0.1333	-0.404369	0.122107	0.751358	0.124312
	17	0.225875	0.0847784	0.576139	0.37512	0.765911	0.13762	8.21992	0.638095	0.99173	0.00490767	5.27002	0.244435	17.6749	1.02547	1.69201	0.266211	1.94621	0.312239	0.576139	0.37512	0.69386	0.114655	-0.460408	0.0954818	0.816096	0.0908901
